# Supplementary material for: A case of acute coronary syndrome secondary to cocaine-induced coronary thrombosis
Source: Eur Heart J Case Rep. 2025 Jun 23;9(7):ytaf303. doi: 10.1093/ehjcr/ytaf303 (PMC12246918; doi:10.1093/ehjcr/ytaf303)
Supplement: ytaf303_Supplementary_Data [file ytaf303_supplementary_data.zip]

Archive with 5 entries (5 files):
- Video 1.mp4
- Video 2.mp4
- Video 3.mp4
- Video 4.mp4
- Video 5.mp4
